# Supplementary material for: Deception detection with machine learning: A systematic review and statistical analysis
Source: PLoS One. 2023 Feb 9;18(2):e0281323. doi: 10.1371/journal.pone.0281323 (PMC9910662; doi:10.1371/journal.pone.0281323)
Supplement: S2 File — Source: The authors (2022). (XLSX) [file pone.0281323.s002.xlsx]

## Sheet: PROBAST step1
STEP 1 - Systematic review question
Criteria	Specify your systematic review question
Intended use of model	Identification of the ebst performing Machine Learning techniques applied to support automatic Deception Detection
Participants (including selection criteria and setting)	Deception Detecton studies where Machine Learning techniquec were applied
Predictors (used in prediction modelling), including types of predictors (e.g. history, clinical examination, biochemical markers, imaging tests), time of measurement, specific measurement issues (e.g., any requirements/prohibitions for specialized equipment)	Features and information channels (also called Deception Detection cue modality) consumed from non-invasive data collection methods
Outcome to be predicted	Performance of Deception Detection

## Sheet: PROBAST step 2
STEP 2 - Prediction model evaluation
Study		Models of interest	Outcomes of interest
Ref	ID
Automated Deception Detection of Males and Females from Non-Verbal Facial Micro-Gestures [12]*	Crockett 2020	Development
Building a Better Lie Detector with BERT: The Difference Between Truth and Lies [13]*	Barsever 2020	Development
Emotion Transformation Feature: Novel Feature For Deception Detection In Videos [14]	Yang 2020	Development
Multimodal Deception Detection using Real-Life Trial Data [15]	Sen 2020	Development
Introducing Representations of Facial Affect in Automated Multimodal Deception Detection [16]	Mathur 2020	Development
Your eyes never lie: A robot magician can tell if you are lying [17]	Pasquali 2020	Development
Multilingual Deception Detection by Autonomous Agents [18]	Neiterman 2020	Development
Face-Focused Cross-Stream Network for Deception Detection in Videos [19]	Ding 2019	Development
Robust Algorithm for Multimodal Deception Detection [20]	Venkatesh 2019	Development
How smart your smartphone is in lie detection? [21]	Rahman 2019	Development
Speech Deception Detection Algorithm Based on SVM and Acoustic Features [22]	Tao 2019	Development
Automatic Deception Detection in RGB Videos Using Facial Action Units [23]	Avola 2019	Development
Joint Learning of Conversational Temporal Dynamics And Acoustic Features For Speech Deception Detection In Dialog Games [24]	Chou 2019	Development
Detecting Concealed Information in Text and Speech [25]	Hu 2019	Development
Automatic Long-Term Deception Detection in Group Interaction Videos [26]	Bai 2019	Development
High-Level Features for Multimodal Deception Detection in Videos [27]	Rill-Garcia 2019	Development
Bag-of-Lies: A Multimodal Dataset for Deception Detection [28]	Gupta 2019	Development
Can a Robot Catch You Lying? A Machine Learning System to Detect Lies During Interactions [29]	Gozalez-Billandon 2019	Development
Improved semi-supervised autoencoder for deception detection [30]	Fu 2019	Development
Detecting Deception in Political Debates Using Acoustic and Textual Features [31]	Kopev 2019	Development
Deception detection using artificial neural network and support vector machine [33]*	Srivastava 2018	Development
A Multi-View Learning Approach To Deception Detection [34]*	Carissimi 2018	Development
Lie Detector with the Analysis of the Change of Diameter Pupil and the Eye Movement use Method Gabor Wavelet Transform and Decision Tree [35]*	Labibah 2018	Development
Deception detection in videos [36]	Wu 2018	Development
Interpretable Multimodal Deception Detection in Videos [37]	Karimi 2018a	Development
Toward End-to-End Deception Detection in Videos [38]	Karimi 2018b	Development
Comparative Analysis of Classification Methods for Automatic Deception Detection in Speech [39]	Velichko 2018	Development
Automated verbal credibility assessment of intentions: The model statement technique and predictive modeling [40]	Kleinberg 2018	Development
Convolutional Bidirectional Long Short-Term Memory for Deception Detection with Acoustic Features [41]	Xie 2018	Development
Detection of Deception Using Facial Expressions Based on Different Classification Algorithms [42]	Thannoon 2018	Development
Intelligent Deception Detection through Machine Based Interviewing [43]	Orshea 2018	Development
Acoustic-Prosodic Indicators of Deception and Trust in Interview Dialogues [44]	Levitan 2018a	Development
Linguistic cues to deception and perceived deception in interview dialogues [45]	Levitan 2018b	Development
Deception Detection and Analysis in Spoken Dialogues based on FastText [46]	Hosomi 2018	Development
An Empirical Study on Detecting Deception and Cybercrime Using Artificial Neural Networks [47]	Mbaziira 2018	Development
Construction and analysis of Indonesian-interviews deception corpus [48]	Warnita 2017	Development
Deep Learning driven Multimodal Fusion for Automated Deception Detection [50]*	Gogate 2017	Development
Detecting Deceptive Behavior via Integration of Discriminative Features from Multiple Modalities [51]	Abouelenien 2017a	Development
Deception detection in Russian texts [52]	Litvinova 2017	Development
Gender-Based Multimodal Deception Detection [53]	Abouelenien 2017b	Development
Hybrid Acoustic-Lexical Deep Learning Approach for Deception Detection [54]	Mendels 2017	Development
ReLiDSS: Novel lie detection system from speech signal [55]	Nasri 2016	Development
The Truth and Nothing but the Truth: Multimodal Analysis for Deception Detection [56]	Jaiswal 2016	Development
Deceptive Speech Detection based on sparse representation [57]	Fan 2016	Development
Automated detection of user deception in on-line questionnaires with focus on eye tracking use [58]	Rybar 2016	Development
Analyzing Thermal and Visual Clues of Deception for a Non-Contact Deception Detection Approach [59]	Abouelenien 2016	Development
A comparison of features for automatic deception detection in synchronous computer-mediated communication [60]	Pak 2015	Development
Distinguishing Deception from Non-Deception in Chinese Speech [62]	Fan 2015	Development
Perinasal indicators of deceptive behavior [63]	Dcosta 2015	Development
Deception Detection Using Real-Life Trial Data [64]	Pérez-Rosas 2015a	Development
Detection of Deception in the Mafia Party Game [65]	Bailey 2015	Development
Is Interactional Dissynchrony a Clue to Deception? Insights From Automated Analysis of Nonverbal Visual Cues [66]	Yu 2015	Development
Experiments in open domain deception detection [67]	Pérez-Rosas 2015b	Development
Cross-Cultural Production and Detection of Deception from Speech [68]	Levitan 2015	Development
Cues to Deception in Social Media Communications [69]*	Briscoe 2014	Development
Thermal Facial Analysis for Deception Detection [70]	Rajoub 2014	Development
Deception Detection Using a Multimodal Approach [74]	Abouelenien 2014	Development
Deception detection in speech using bark band and perceptually significant energy features [75]	Sanaullah 2013	Development
Automatic Detection of Deceit in Verbal Communication [76]	Mihalcea 2013	Development
Seeing through Deception: A Computational Approach to Deceit Detection in Written Communication [77]	Almela 2013	Development
The Voice and Eye Gaze Behavior of an Imposter: Automated Interviewing and Detection for Rapid Screening at the Border [78]*	Elkins 2012	Development
Syntactic Stylometry for Deception Detection [79]*	Feng 2012	Development
On the Use of Homogenous Sets of Subjects in Deceptive Language Analysis [80]	Fonaciari 2012	Development
Discerning truth from deception: Human judgments and automation efforts [81]	Rubin 2012	Development
Move, and I Will Tell You Who You Are: Detecting Deceptive Roles in Low-Quality Data [82]	Raiman 2011	Development
Challenges in automated deception detection in computer-mediated communication [83]	Rubin 2011	Development

## Sheet: PROBAST step 3
STEP 3 - Risk of bias and applicability
Study	Participants					Predictors						Outcome									Analysis
	Risk of bias			App		Risk of bias				App		Risk of bias							App		Risk of bias
	1.1	1.2	Risk			2.1	2.2	2.3	Risk			3.1	3.2	3.3	3.4	3.5	3.6	Risk			4.1	4.2	4.3	4.4	4.5	4.6	4.7	4.8	4.9	Risk
Crockett 2020	Y	Y	Low	Low		Y	Y	Y	Low	Low		Y	Y	Y	Y	Y	Y	Low	Low		Y	Y	PY	Y	Y	Y	Y	N	Y	High
Barsever 2020	Y	Y	Low	Low		Y	Y	Y	Low	Low		Y	Y	Y	Y	Y	Y	Low	Low		Y	Y	PY	Y	Y	Y	Y	N	Y	High
Yang 2020	N	Y	High	Low		Y	Y	Y	Low	Low		Y	Y	Y	Y	Y	Y	Low	Low		N	Y	PY	Y	Y	Y	Y	Y	Y	High
Sen 2020	N	Y	High	Low		Y	Y	Y	Low	Low		Y	Y	Y	Y	Y	Y	Low	Low		N	Y	PY	Y	Y	Y	Y	N	Y	High
Mathur 2020	N	Y	High	Low		Y	Y	Y	Low	Low		Y	Y	Y	Y	Y	Y	Low	Low		N	Y	PY	Y	Y	Y	Y	Y	Y	High
Pasquali 2020	N	Y	High	Low		Y	Y	Y	Low	Low		Y	Y	Y	Y	Y	Y	Low	Low		N	Y	PY	Y	Y	Y	Y	Y	Y	High
Neiterman 2020	Y	Y	Low	Low		Y	Y	Y	Low	Low		Y	Y	Y	Y	Y	Y	Low	Low		Y	Y	PY	Y	Y	Y	Y	Y	Y	Low
Ding 2019	N	Y	High	Low		Y	Y	Y	Low	Low		Y	Y	Y	Y	Y	Y	Low	Low		N	Y	PY	Y	Y	Y	Y	N	Y	High
Venkatesh 2019	N	Y	High	Low		Y	Y	Y	Low	Low		Y	Y	Y	Y	Y	Y	Low	Low		N	Y	PY	Y	Y	Y	Y	Y	Y	High
Rahman 2019	N	Y	High	Low		Y	Y	Y	Low	Low		Y	Y	Y	Y	Y	Y	Low	Low		N	Y	PY	Y	Y	Y	Y	Y	Y	High
Tao 2019	Y	Y	Low	Low		Y	Y	Y	Low	Low		Y	Y	Y	Y	Y	Y	Low	Low		Y	Y	PY	Y	Y	Y	Y	N	Y	High
Avola 2019	N	Y	High	Low		Y	Y	Y	Low	Low		Y	Y	Y	Y	Y	Y	Low	Low		N	Y	PY	Y	Y	Y	Y	N	Y	High
Chou 2019	Y	Y	Low	Low		Y	Y	Y	Low	Low		Y	Y	Y	Y	Y	Y	Low	Low		Y	Y	PY	Y	Y	Y	Y	Y	Y	Low
Hu 2019	Y	Y	Low	Low		Y	Y	Y	Low	Low		Y	Y	Y	Y	Y	Y	Low	Low		Y	Y	PY	Y	Y	Y	Y	Y	Y	Low
Bai 2019	Y	Y	Low	Low		Y	Y	Y	Low	Low		Y	Y	Y	Y	Y	Y	Low	Low		Y	Y	PY	Y	Y	Y	Y	Y	Y	Low
Rill-Garcia 2019	N	Y	High	Low		Y	Y	Y	Low	Low		Y	Y	Y	Y	Y	Y	Low	Low		N	Y	PY	Y	Y	Y	Y	Y	Y	High
Gupta 2019	Y	Y	Low	Low		Y	Y	Y	Low	Low		Y	Y	Y	Y	Y	Y	Low	Low		Y	Y	PY	Y	Y	Y	Y	Y	Y	Low
Gozalez-Billandon 2019	Y	Y	Low	Low		Y	Y	Y	Low	Low		Y	Y	Y	Y	Y	Y	Low	Low		Y	Y	PY	Y	Y	Y	Y	Y	Y	Low
Fu 2019	Y	Y	Low	Low		Y	Y	Y	Low	Low		Y	Y	Y	Y	Y	Y	Low	Low		Y	Y	PY	Y	Y	Y	Y	N	Y	High
Kopev 2019	Y	Y	Low	Low		Y	Y	Y	Low	Low		Y	Y	Y	Y	Y	Y	Low	Low		Y	Y	PY	Y	Y	Y	Y	Y	Y	Low
Srivastava 2018	Y	Y	Low	Low		Y	Y	Y	Low	Low		Y	Y	Y	Y	Y	Y	Low	Low		Y	Y	PY	Y	Y	Y	Y	N	Y	High
Carissimi 2018	N	Y	High	Low		Y	Y	Y	Low	Low		Y	Y	Y	Y	Y	Y	Low	Low		N	Y	PY	Y	Y	Y	Y	Y	Y	High
Labibah 2018	N	Y	High	Low		Y	Y	Y	Low	Low		Y	Y	Y	Y	Y	Y	Low	Low		N	Y	PY	Y	Y	Y	Y	N	Y	High
Wu 2018	N	Y	High	Low		Y	Y	Y	Low	Low		Y	Y	Y	Y	Y	Y	Low	Low		N	Y	PY	Y	Y	Y	Y	Y	Y	High
Karimi 2018a	N	Y	High	Low		Y	Y	Y	Low	Low		Y	Y	Y	Y	Y	Y	Low	Low		N	Y	PY	Y	Y	Y	Y	Y	Y	High
Karimi 2018b	N	Y	High	Low		Y	Y	Y	Low	Low		Y	Y	Y	Y	Y	Y	Low	Low		N	Y	PY	Y	Y	Y	Y	Y	Y	High
Velichko 2018	N	Y	High	Low		Y	Y	Y	Low	Low		Y	Y	Y	Y	Y	Y	Low	Low		N	Y	PY	Y	Y	Y	Y	Y	Y	High
Kleinberg 2018	N	Y	High	Low		Y	Y	Y	Low	Low		Y	Y	Y	Y	Y	Y	Low	Low		N	Y	PY	Y	Y	Y	Y	Y	Y	High
Xie 2018	Y	Y	Low	Low		Y	Y	Y	Low	Low		Y	Y	Y	Y	Y	Y	Low	Low		Y	Y	PY	Y	Y	Y	Y	N	Y	High
Thannoon 2018	Y	Y	Low	Low		Y	Y	Y	Low	Low		Y	Y	Y	Y	Y	Y	Low	Low		Y	Y	PY	Y	Y	Y	Y	N	Y	High
Orshea 2018	Y	Y	Low	Low		Y	Y	Y	Low	Low		Y	Y	Y	Y	Y	Y	Low	Low		Y	Y	PY	Y	Y	Y	Y	Y	Y	Low
Levitan 2018a	Y	Y	Low	Low		Y	Y	Y	Low	Low		Y	Y	Y	Y	Y	Y	Low	Low		Y	Y	PY	Y	Y	Y	Y	N	Y	High
Levitan 2018b	Y	Y	Low	Low		Y	Y	Y	Low	Low		Y	Y	Y	Y	Y	Y	Low	Low		Y	Y	PY	Y	Y	Y	Y	N	Y	High
Hosomi 2018	Y	Y	Low	Low		Y	Y	Y	Low	Low		Y	Y	Y	Y	Y	Y	Low	Low		Y	Y	PY	Y	Y	Y	Y	N	Y	High
Mbaziira 2018	Y	Y	Low	Low		Y	Y	Y	Low	Low		Y	Y	Y	Y	Y	Y	Low	Low		Y	Y	PY	Y	Y	Y	Y	Y	Y	Low
Warnita 2017	Y	Y	Low	Low		Y	Y	Y	Low	Low		Y	Y	Y	Y	Y	Y	Low	Low		Y	Y	PY	Y	Y	Y	Y	Y	Y	Low
Gogate 2017	N	Y	High	Low		Y	Y	Y	Low	Low		Y	Y	Y	Y	Y	Y	Low	Low		N	Y	PY	Y	Y	Y	Y	N	Y	High
Abouelenien 2017a	N	Y	High	Low		Y	Y	Y	Low	Low		Y	Y	Y	Y	Y	Y	Low	Low		N	Y	PY	Y	Y	Y	Y	Y	Y	High
Litvinova 2017	Y	Y	Low	Low		Y	Y	Y	Low	Low		Y	Y	Y	Y	Y	Y	Low	Low		Y	Y	PY	Y	Y	Y	Y	N	Y	High
Abouelenien 2017b	Y	Y	Low	Low		Y	Y	Y	Low	Low		Y	Y	Y	Y	Y	Y	Low	Low		Y	Y	PY	Y	Y	Y	Y	Y	Y	Low
Mendels 2017	Y	Y	Low	Low		Y	Y	Y	Low	Low		Y	Y	Y	Y	Y	Y	Low	Low		Y	Y	PY	Y	Y	Y	Y	N	Y	High
Nasri 2016	Y	Y	Low	Low		Y	Y	Y	Low	Low		Y	Y	Y	Y	Y	Y	Low	Low		Y	Y	PY	Y	Y	Y	Y	N	Y	High
Jaiswal 2016	N	Y	High	Low		Y	Y	Y	Low	Low		Y	Y	Y	Y	Y	Y	Low	Low		N	Y	PY	Y	Y	Y	Y	N	Y	High
Fan 2016	Y	Y	Low	Low		Y	Y	Y	Low	Low		Y	Y	Y	Y	Y	Y	Low	Low		Y	Y	PY	Y	Y	Y	Y	Y	Y	Low
Rybar 2016	N	Y	High	Low		Y	Y	Y	Low	Low		Y	Y	Y	Y	Y	Y	Low	Low		N	Y	PY	Y	Y	Y	Y	Y	Y	High
Abouelenien 2016	N	Y	High	Low		Y	Y	Y	Low	Low		Y	Y	Y	Y	Y	Y	Low	Low		N	Y	PY	Y	Y	Y	Y	Y	Y	High
Pak 2015	N	Y	High	Low		Y	Y	Y	Low	Low		Y	Y	Y	Y	Y	Y	Low	Low		N	Y	PY	Y	Y	Y	Y	Y	Y	High
Fan 2015	Y	Y	Low	Low		Y	Y	Y	Low	Low		Y	Y	Y	Y	Y	Y	Low	Low		Y	Y	PY	Y	Y	Y	Y	Y	Y	Low
Dcosta 2015	N	Y	High	Low		Y	Y	Y	Low	Low		Y	Y	Y	Y	Y	Y	Low	Low		N	Y	PY	Y	Y	Y	Y	Y	Y	High
Pérez-Rosas 2015a	N	Y	High	Low		Y	Y	Y	Low	Low		Y	Y	Y	Y	Y	Y	Low	Low		N	Y	PY	Y	Y	Y	Y	Y	Y	High
Bailey 2015	Y	Y	Low	Low		Y	Y	Y	Low	Low		Y	Y	Y	Y	Y	Y	Low	Low		Y	Y	PY	Y	Y	Y	Y	Y	Y	Low
Yu 2015	N	Y	High	Low		Y	Y	Y	Low	Low		Y	Y	Y	Y	Y	Y	Low	Low		N	Y	PY	Y	Y	Y	Y	Y	Y	High
Pérez-Rosas 2015b	Y	Y	Low	Low		Y	Y	Y	Low	Low		Y	Y	Y	Y	Y	Y	Low	Low		Y	Y	PY	Y	Y	Y	Y	Y	Y	Low
Levitan 2015	N	Y	High	Low		Y	Y	Y	Low	Low		Y	Y	Y	Y	Y	Y	Low	Low		N	Y	PY	Y	Y	Y	Y	Y	Y	High
Briscoe 2014	Y	Y	Low	Low		Y	Y	Y	Low	Low		Y	Y	Y	Y	Y	Y	Low	Low		Y	Y	PY	Y	Y	Y	Y	Y	Y	Low
Rajoub 2014	Y	Y	Low	Low		Y	Y	Y	Low	Low		Y	Y	Y	Y	Y	Y	Low	Low		Y	Y	PY	Y	Y	Y	Y	Y	Y	Low
Abouelenien 2014	N	Y	High	Low		Y	Y	Y	Low	Low		Y	Y	Y	Y	Y	Y	Low	Low		N	Y	PY	Y	Y	Y	Y	Y	Y	High
Sanaullah 2013	N	Y	High	Low		Y	Y	Y	Low	Low		Y	Y	Y	Y	Y	Y	Low	Low		N	Y	PY	Y	Y	Y	Y	N	Y	High
Mihalcea 2013	N	Y	High	Low		Y	Y	Y	Low	Low		Y	Y	Y	Y	Y	Y	Low	Low		N	Y	PY	Y	Y	Y	Y	Y	Y	High
Almela 2013	Y	Y	Low	Low		Y	Y	Y	Low	Low		Y	Y	Y	Y	Y	Y	Low	Low		Y	Y	PY	Y	Y	Y	Y	Y	Y	Low
Elkins 2012	Y	Y	Low	Low		Y	Y	Y	Low	Low		Y	Y	Y	Y	Y	Y	Low	Low		Y	Y	PY	Y	Y	Y	Y	Y	Y	Low
Feng 2012	Y	Y	Low	Low		Y	Y	Y	Low	Low		Y	Y	Y	Y	Y	Y	Low	Low		Y	Y	PY	Y	Y	Y	Y	Y	Y	Low
Fonaciari 2012	Y	Y	Low	Low		Y	Y	Y	Low	Low		Y	Y	Y	Y	Y	Y	Low	Low		Y	Y	PY	Y	Y	Y	Y	Y	Y	Low
Rubin 2012	N	Y	High	Low		Y	Y	Y	Low	Low		Y	Y	Y	Y	Y	Y	Low	Low		N	Y	PY	Y	Y	Y	Y	Y	Y	High
Raiman 2011	Y	Y	Low	Low		Y	Y	Y	Low	Low		Y	Y	Y	Y	Y	Y	Low	Low		Y	Y	PY	Y	Y	Y	Y	Y	Y	Low
Rubin 2011	N	Y	High	Low		Y	Y	Y	Low	Low		Y	Y	Y	Y	Y	Y	Low	Low		N	Y	PY	Y	Y	Y	Y	N	Y	High

## Sheet: PROBAST step 4
STEP 4 - Overall Assessment
Study	ROB	App
Crockett 2020	High	Low
Barsever 2020	High	Low
Yang 2020	High	Low
Sen 2020	High	Low
Mathur 2020	High	Low
Pasquali 2020	High	Low
Neiterman 2020	Low	Low
Ding 2019	High	Low
Venkatesh 2019	High	Low
Rahman 2019	High	Low
Tao 2019	High	Low
Avola 2019	High	Low
Chou 2019	Low	Low
Hu 2019	Low	Low
Bai 2019	Low	Low
Rill-Garcia 2019	High	Low
Gupta 2019	Low	Low
Gozalez-Billandon 2019	Low	Low
Fu 2019	High	Low
Kopev 2019	Low	Low
Srivastava 2018	High	Low
Carissimi 2018	High	Low
Labibah 2018	High	Low
Wu 2018	High	Low
Karimi 2018a	High	Low
Karimi 2018b	High	Low
Velichko 2018	High	Low
Kleinberg 2018	High	Low
Xie 2018	High	Low
Thannoon 2018	High	Low
Orshea 2018	Low	Low
Levitan 2018a	High	Low
Levitan 2018b	High	Low
Hosomi 2018	High	Low
Mbaziira 2018	Low	Low
Warnita 2017	Low	Low
Gogate 2017	High	Low
Abouelenien 2017a	High	Low
Litvinova 2017	High	Low
Abouelenien 2017b	Low	Low
Mendels 2017	High	Low
Nasri 2016	High	Low
Jaiswal 2016	High	Low
Fan 2016	Low	Low
Rybar 2016	High	Low
Abouelenien 2016	High	Low
Pak 2015	High	Low
Fan 2015	Low	Low
Dcosta 2015	High	Low
Pérez-Rosas 2015a	High	Low
Bailey 2015	Low	Low
Yu 2015	High	Low
Pérez-Rosas 2015b	Low	Low
Levitan 2015	High	Low
Briscoe 2014	Low	Low
Rajoub 2014	Low	Low
Abouelenien 2014	High	Low
Sanaullah 2013	High	Low
Mihalcea 2013	High	Low
Almela 2013	Low	Low
Elkins 2012	Low	Low
Feng 2012	Low	Low
Fonaciari 2012	Low	Low
Rubin 2012	High	Low
Raiman 2011	Low	Low
Rubin 2011	High	Low

## Sheet: PROBAST score
PROBAST Assessment Results
Study		ROB					Applicability				Overall
		Participants	Predictors	Outcome	Analysis		Participants	Predictors	Outcome		ROB	Applicability
Crockett 2020		Low	Low	Low	High		Low	Low	Low		High	Low
Barsever 2020		Low	Low	Low	High		Low	Low	Low		High	Low
Yang 2020		High	Low	Low	High		Low	Low	Low		High	Low
Sen 2020		High	Low	Low	High		Low	Low	Low		High	Low
Mathur 2020		High	Low	Low	High		Low	Low	Low		High	Low
Pasquali 2020		High	Low	Low	High		Low	Low	Low		High	Low
Neiterman 2020		Low	Low	Low	Low		Low	Low	Low		Low	Low
Ding 2019		High	Low	Low	High		Low	Low	Low		High	Low
Venkatesh 2019		High	Low	Low	High		Low	Low	Low		High	Low
Rahman 2019		High	Low	Low	High		Low	Low	Low		High	Low
Tao 2019		Low	Low	Low	High		Low	Low	Low		High	Low
Avola 2019		High	Low	Low	High		Low	Low	Low		High	Low
Chou 2019		Low	Low	Low	Low		Low	Low	Low		Low	Low
Hu 2019		Low	Low	Low	Low		Low	Low	Low		Low	Low
Bai 2019		Low	Low	Low	Low		Low	Low	Low		Low	Low
Rill-Garcia 2019		High	Low	Low	High		Low	Low	Low		High	Low
Gupta 2019		Low	Low	Low	Low		Low	Low	Low		Low	Low
Gozalez-Billandon 2019		Low	Low	Low	Low		Low	Low	Low		Low	Low
Fu 2019		Low	Low	Low	High		Low	Low	Low		High	Low
Kopev 2019		Low	Low	Low	Low		Low	Low	Low		Low	Low
Srivastava 2018		Low	Low	Low	High		Low	Low	Low		High	Low
Carissimi 2018		High	Low	Low	High		Low	Low	Low		High	Low
Labibah 2018		High	Low	Low	High		Low	Low	Low		High	Low
Wu 2018		High	Low	Low	High		Low	Low	Low		High	Low
Karimi 2018a		High	Low	Low	High		Low	Low	Low		High	Low
Karimi 2018b		High	Low	Low	High		Low	Low	Low		High	Low
Velichko 2018		High	Low	Low	High		Low	Low	Low		High	Low
Kleinberg 2018		High	Low	Low	High		Low	Low	Low		High	Low
Xie 2018		Low	Low	Low	High		Low	Low	Low		High	Low
Thannoon 2018		Low	Low	Low	High		Low	Low	Low		High	Low
Orshea 2018		Low	Low	Low	Low		Low	Low	Low		Low	Low
Levitan 2018a		Low	Low	Low	High		Low	Low	Low		High	Low
Levitan 2018b		Low	Low	Low	High		Low	Low	Low		High	Low
Hosomi 2018		Low	Low	Low	High		Low	Low	Low		High	Low
Mbaziira 2018		Low	Low	Low	Low		Low	Low	Low		Low	Low
Warnita 2017		Low	Low	Low	Low		Low	Low	Low		Low	Low
Gogate 2017		High	Low	Low	High		Low	Low	Low		High	Low
Abouelenien 2017a		High	Low	Low	High		Low	Low	Low		High	Low
Litvinova 2017		Low	Low	Low	High		Low	Low	Low		High	Low
Abouelenien 2017b		Low	Low	Low	Low		Low	Low	Low		Low	Low
Mendels 2017		Low	Low	Low	High		Low	Low	Low		High	Low
Nasri 2016		Low	Low	Low	High		Low	Low	Low		High	Low
Jaiswal 2016		High	Low	Low	High		Low	Low	Low		High	Low
Fan 2016		Low	Low	Low	Low		Low	Low	Low		Low	Low
Rybar 2016		High	Low	Low	High		Low	Low	Low		High	Low
Abouelenien 2016		High	Low	Low	High		Low	Low	Low		High	Low
Pak 2015		High	Low	Low	High		Low	Low	Low		High	Low
Fan 2015		Low	Low	Low	Low		Low	Low	Low		Low	Low
Dcosta 2015		High	Low	Low	High		Low	Low	Low		High	Low
Pérez-Rosas 2015a		High	Low	Low	High		Low	Low	Low		High	Low
Bailey 2015		Low	Low	Low	Low		Low	Low	Low		Low	Low
Yu 2015		High	Low	Low	High		Low	Low	Low		High	Low
Pérez-Rosas 2015b		Low	Low	Low	Low		Low	Low	Low		Low	Low
Levitan 2015		High	Low	Low	High		Low	Low	Low		High	Low
Briscoe 2014		Low	Low	Low	Low		Low	Low	Low		Low	Low
Rajoub 2014		Low	Low	Low	Low		Low	Low	Low		Low	Low
Abouelenien 2014		High	Low	Low	High		Low	Low	Low		High	Low
Sanaullah 2013		High	Low	Low	High		Low	Low	Low		High	Low
Mihalcea 2013		High	Low	Low	High		Low	Low	Low		High	Low
Almela 2013		Low	Low	Low	Low		Low	Low	Low		Low	Low
Elkins 2012		Low	Low	Low	Low		Low	Low	Low		Low	Low
Feng 2012		Low	Low	Low	Low		Low	Low	Low		Low	Low
Fonaciari 2012		Low	Low	Low	Low		Low	Low	Low		Low	Low
Rubin 2012		High	Low	Low	High		Low	Low	Low		High	Low
Raiman 2011		Low	Low	Low	Low		Low	Low	Low		Low	Low
Rubin 2011		High	Low	Low	High		Low	Low	Low		High	Low
		ROB					Applicability				Overall
		Participants	Predictors	Outcome	Analysis		Participants	Predictors	Outcome		ROB	Applicability
	L	35	66	66	22	L	66	66	66	L	22	66
	H	31	0	0	44	H	0	0	0	H	44	0
	U	0	0	0	0	U	0	0	0	U	0	0
